# Supplementary material for: ﻿Three new species of Camporesiomyces (Tubeufiaceae, Tubeufiales, Dothideomycetes) associated with coffee in Yunnan, China
Source: MycoKeys. 2025 May 14;117:315–36. doi: 10.3897/mycokeys.117.154573 (PMC12096088; doi:10.3897/mycokeys.117.154573)
Supplement: XML Treatment for Camporesiomyces bhatii [file mycokeys.117.154573-treatment1.xml]

<!DOCTYPE tp:taxon-treatment
  PUBLIC "-//TaxonX//DTD Taxonomic Treatment Publishing DTD v0 20100105//EN" "tax-treatment-NSO.dtd">
<tp:taxon-treatment xmlns:tp="http://www.plazi.org/taxpub"><tp:treatment-meta><kwd-group><label>Taxon classification</label><kwd>
                <named-content content-type="kingdom">Fungi</named-content>
              </kwd><kwd>
                <named-content content-type="order">Tubeufiales</named-content>
              </kwd><kwd>
                <named-content content-type="family">Tubeufiaceae</named-content>
              </kwd></kwd-group><mixed-citation publication-type="journal"><person-group><name><surname>Han</surname><given-names>Mei-Yan</given-names></name><name><surname>Karunarathna</surname><given-names>Samantha C.</given-names></name><name><surname>Lu</surname><given-names>Li</given-names></name><name><surname>Zheng</surname><given-names>De-Ge</given-names></name><name><surname>Suwannarach</surname><given-names>Nakarin</given-names></name><name><surname>Elgorban</surname><given-names>Abdallah M.</given-names></name><name><surname>Dai</surname><given-names>Dong-Qin</given-names></name><name><surname>Zhang</surname><given-names>Li-Juan</given-names></name><name><surname>Zhao</surname><given-names>Wan-Tong</given-names></name><name><surname>Chukeatirote</surname><given-names>Ekachai</given-names></name><name><surname>Tibpromma</surname><given-names>Saowaluck</given-names></name></person-group><article-title>﻿Three new species of <italic><tp:taxon-name><tp:taxon-name-part taxon-name-part-type="genus" reg="Camporesiomyces">Camporesiomyces</tp:taxon-name-part></tp:taxon-name></italic> (<tp:taxon-name><tp:taxon-name-part taxon-name-part-type="family">Tubeufiaceae</tp:taxon-name-part></tp:taxon-name>, <tp:taxon-name><tp:taxon-name-part taxon-name-part-type="order">Tubeufiales</tp:taxon-name-part></tp:taxon-name>, <tp:taxon-name><tp:taxon-name-part taxon-name-part-type="class">Dothideomycetes</tp:taxon-name-part></tp:taxon-name>) associated with coffee in Yunnan, China</article-title><source>MycoKeys</source><day>14</day><month>05</month><year>2025</year><volume>117</volume><fpage>315</fpage><lpage>336</lpage><pub-id pub-id-type="doi">10.3897/mycokeys.117.154573</pub-id></mixed-citation></tp:treatment-meta><tp:nomenclature><label>﻿</label><tp:taxon-name>
              <object-id xmlns:xlink="http://www.w3.org/1999/xlink" content-type="arpha" xlink:type="simple">3AE3B61B-1D1E-5CD5-81E4-F2852E6F0B36</object-id>
              <tp:taxon-name-part taxon-name-part-type="genus" reg="Camporesiomyces">Camporesiomyces</tp:taxon-name-part>
              <tp:taxon-name-part taxon-name-part-type="species" reg="bhatii">bhatii</tp:taxon-name-part>
              <object-id xmlns:xlink="http://www.w3.org/1999/xlink" xlink:type="simple">Index Fungorum: IF903588</object-id>
              <object-id xmlns:xlink="http://www.w3.org/1999/xlink" xlink:type="simple">Facesoffungi Number: FoF17675</object-id>
            </tp:taxon-name><tp:taxon-authority>M.Y. Han &amp; Tibpromma</tp:taxon-authority><tp:taxon-status xmlns:xlink="http://www.w3.org/1999/xlink" xlink:type="simple">sp. nov.</tp:taxon-status><xref ref-type="fig" rid="F2">Fig. 2</xref></tp:nomenclature><tp:treatment-sec sec-type="etymology" id="SECID0EG2AI"><title>Etymology.</title><p>The species epithet “<italic><tp:taxon-name><tp:taxon-name-part taxon-name-part-type="genus" reg="Camporesiomyces"/><tp:taxon-name-part taxon-name-part-type="species" reg="bhatii">bhatii</tp:taxon-name-part></tp:taxon-name></italic>” honors Prof. Jayarama Darbhe Bhat for his immense contributions to mycology.</p><fig id="F2" position="float" orientation="portrait"><object-id xmlns:xlink="http://www.w3.org/1999/xlink" content-type="doi" xlink:type="simple">10.3897/mycokeys.117.154573.figure2</object-id><object-id xmlns:xlink="http://www.w3.org/1999/xlink" content-type="arpha" xlink:type="simple">3B41DF12-A392-535C-A70A-D13C1F611CAE</object-id><label>Figure 2.</label><caption><p><italic><tp:taxon-name><tp:taxon-name-part taxon-name-part-type="genus" reg="Camporesiomyces">Camporesiomyces</tp:taxon-name-part><tp:taxon-name-part taxon-name-part-type="species" reg="bhatii">bhatii</tp:taxon-name-part></tp:taxon-name></italic> (GMB-W1176, holotype) <bold>a, b</bold> colonies on the natural substrate <bold>c, d</bold> conidiophore with conidia and conidiogenous cells <bold>e, f</bold> conidiogenous cells <bold>g–m</bold> conidia <bold>n</bold> a germinated conidium <bold>o, p</bold> Culture on <abbrev xmlns:xlink="http://www.w3.org/1999/xlink" xlink:title="potato dextrose agar" id="ABBRID0EV3AI" xlink:type="simple">PDA</abbrev> from above and reverse. Scale bars: 50 μm (<bold>c</bold>); 20 μm (<bold>d</bold>); 10 μm (<bold>e</bold>, <bold>g–n</bold>); 5 μm (<bold>f</bold>).</p></caption><graphic xmlns:xlink="http://www.w3.org/1999/xlink" xlink:href="mycokeys-117-315-g002.jpg" position="float" orientation="portrait" xlink:type="simple" id="oo_1329767.jpg"><uri content-type="original_file" xlink:type="simple">https://binary.pensoft.net/fig/1329767</uri></graphic></fig></tp:treatment-sec><tp:treatment-sec sec-type="Holotype" id="SECID0EI4AI"><title>Holotype.</title><p>GMB-W1176</p></tp:treatment-sec><tp:treatment-sec sec-type="description" id="SECID0EN4AI"><title>Description.</title><p><bold><italic>Saprobic</italic></bold> on dead branches of <italic><tp:taxon-name><tp:taxon-name-part taxon-name-part-type="genus" reg="Coffea">Coffea</tp:taxon-name-part><tp:taxon-name-part taxon-name-part-type="species" reg="liberica">liberica</tp:taxon-name-part></tp:taxon-name></italic>. <bold>Sexual morph</bold>: Undetermined. <bold>Asexual morph</bold>: Hyphomycetous. <italic>Colonies</italic> on natural substrate superficial, solitary or in clusters, hairy, yellow at apex, velvety. Mycelium exposed on the surface of substrate, except on the roots. <bold><italic>Conidiophores</italic></bold> 23–87.4 × 2.4–5.7 μm (x̄ = 63 × 3.7 μm, <italic>n</italic> = 30) macronematous, mononematous, either solitary or forming small clusters, smooth or occasionally verruculose, cylindrical, brown, slightly flexuous, simple, unbranched, 2–8-septate, sometimes slightly constricted at the septa. <bold><italic>Conidiogenous cells</italic></bold> 8.8–21.7 × 3–4.7 μm (x̄ = 17 × 3.5 μm, <italic>n</italic> = 20), polyblastic, terminal, cylindrical, slightly tapering, conspicuously denticulate on conidial secession, pale brown. <bold><italic>Conidia</italic></bold> 16–30 × 3.3–6.3 μm (x̄ = 24 × 6.5 μm, <italic>n</italic> = 30), solitary, acrogenous, cylindrical, obclavate or fusiform, 3–8-septate, subhyaline to pale brown.</p></tp:treatment-sec><tp:treatment-sec sec-type="description" id="SECID0EY5AI"><title>Culture characteristics.</title><p>Conidia germinate on <abbrev xmlns:xlink="http://www.w3.org/1999/xlink" xlink:title="potato dextrose agar" id="ABBRID0E55AI" xlink:type="simple">PDA</abbrev> within 24 h at 28 °C, colony on <abbrev xmlns:xlink="http://www.w3.org/1999/xlink" xlink:title="potato dextrose agar" id="ABBRID0EC6AI" xlink:type="simple">PDA</abbrev> reaching 3 cm diam. after two weeks, circular or irregular, umbonate, with the entire margin dark brown to black. The reverse side displays predominantly black colonies with brown peripheral edges.</p></tp:treatment-sec><tp:treatment-sec sec-type="material" id="SECID0EG6AI"><title>Material examined.</title><p>China • Yunnan Province, Xishuangbanna Autonomous Prefecture (<named-content xmlns:xlink="http://www.w3.org/1999/xlink" content-type="dwc:verbatimCoordinates" xlink:type="simple"><named-content content-type="geo-json" specific-use="{&#34;type&#34;:&#34;Point&#34;,&#34;coordinates&#34;:[101.416667,21.683333]}" id="NCID0EP6AI" xlink:type="simple">21°41'N, 101°25'E</named-content></named-content> 570 m), on dead branches of <italic><tp:taxon-name><tp:taxon-name-part taxon-name-part-type="genus" reg="Coffea">Coffea</tp:taxon-name-part><tp:taxon-name-part taxon-name-part-type="species" reg="liberica">liberica</tp:taxon-name-part></tp:taxon-name></italic>, 27 August 2024, M.Y. Han &amp; Tibpromma, (DL4 = GMB-W1176, holotype), ex-type <abbrev xmlns:xlink="http://www.w3.org/1999/xlink" xlink:title="Guizhou Medical University Culture Collection" id="ABBRID0E66AI" xlink:type="simple">GMBCC</abbrev> 1120, other living culture <abbrev xmlns:xlink="http://www.w3.org/1999/xlink" xlink:title="Guizhou Medical University Culture Collection" id="ABBRID0EDABI" xlink:type="simple">GMBCC</abbrev> 1125.</p></tp:treatment-sec><tp:treatment-sec sec-type="GenBank number" id="SECID0EHABI"><title>GenBank number.</title><p><abbrev xmlns:xlink="http://www.w3.org/1999/xlink" xlink:title="Guizhou Medical University Culture Collection" id="ABBRID0ENABI" xlink:type="simple">GMBCC</abbrev> 1120 = ITS: <ext-link xmlns:xlink="http://www.w3.org/1999/xlink" xlink:href="PQ763360" ext-link-type="gen" xlink:type="simple">PQ763360</ext-link>, LSU: <ext-link xmlns:xlink="http://www.w3.org/1999/xlink" xlink:href="PQ842543" ext-link-type="gen" xlink:type="simple">PQ842543</ext-link>, <italic>tef</italic>1-α: <ext-link xmlns:xlink="http://www.w3.org/1999/xlink" xlink:href="PV388888" ext-link-type="gen" xlink:type="simple">PV388888</ext-link>, <italic>rpb</italic>2: <ext-link xmlns:xlink="http://www.w3.org/1999/xlink" xlink:href="PV388894" ext-link-type="gen" xlink:type="simple">PV388894</ext-link> and <abbrev xmlns:xlink="http://www.w3.org/1999/xlink" xlink:title="Guizhou Medical University Culture Collection" id="ABBRID0EJBBI" xlink:type="simple">GMBCC</abbrev> 1125 = ITS: <ext-link xmlns:xlink="http://www.w3.org/1999/xlink" xlink:href="PQ763361" ext-link-type="gen" xlink:type="simple">PQ763361</ext-link>, LSU: <ext-link xmlns:xlink="http://www.w3.org/1999/xlink" xlink:href="PQ842544" ext-link-type="gen" xlink:type="simple">PQ842544</ext-link>, <italic>tef</italic>1-α: <ext-link xmlns:xlink="http://www.w3.org/1999/xlink" xlink:href="PV388889" ext-link-type="gen" xlink:type="simple">PV388889</ext-link>, <italic>rpb</italic>2: <ext-link xmlns:xlink="http://www.w3.org/1999/xlink" xlink:href="PV388895" ext-link-type="gen" xlink:type="simple">PV388895</ext-link>.</p></tp:treatment-sec><tp:treatment-sec sec-type="notes" id="SECID0EFCBI"><title>Notes.</title><p>In the phylogenetic tree, our collection <italic><tp:taxon-name><tp:taxon-name-part taxon-name-part-type="genus" reg="Camporesiomyces">Camporesiomyces</tp:taxon-name-part><tp:taxon-name-part taxon-name-part-type="species" reg="bhatii">bhatii</tp:taxon-name-part></tp:taxon-name></italic> [<abbrev xmlns:xlink="http://www.w3.org/1999/xlink" xlink:title="Guizhou Medical University Culture Collection" id="ABBRID0EWCBI" xlink:type="simple">GMBCC</abbrev> 1120 (ex-type) and <abbrev xmlns:xlink="http://www.w3.org/1999/xlink" xlink:title="Guizhou Medical University Culture Collection" id="ABBRID0E1CBI" xlink:type="simple">GMBCC</abbrev> 1125] formed a well-separated lineage, sister to <italic><tp:taxon-name><tp:taxon-name-part taxon-name-part-type="genus" reg="Camporesiomyces">C.</tp:taxon-name-part><tp:taxon-name-part taxon-name-part-type="species" reg="vaccinii">vaccinii</tp:taxon-name-part></tp:taxon-name></italic> [CBS 216.90, ex-type] with 96% <abbrev xmlns:xlink="http://www.w3.org/1999/xlink" xlink:title="Maximum Likelihood" id="ABBRID0EJDBI" xlink:type="simple">ML</abbrev>/0.99 PP support (Fig. <xref ref-type="fig" rid="F1">1</xref>). ITS and LSU gene sequences blast results showed that our strain showed 94.14% and 99.23% similarities to <italic><tp:taxon-name><tp:taxon-name-part taxon-name-part-type="genus" reg="Camporesiomyces">C.</tp:taxon-name-part><tp:taxon-name-part taxon-name-part-type="species" reg="vaccinii">vaccinii</tp:taxon-name-part></tp:taxon-name></italic> (<ext-link xmlns:xlink="http://www.w3.org/1999/xlink" xlink:href="MH862204" ext-link-type="gen" xlink:type="simple">MH862204</ext-link>) and (<ext-link xmlns:xlink="http://www.w3.org/1999/xlink" xlink:href="MH873889" ext-link-type="gen" xlink:type="simple">MH873889</ext-link>), respectively (<xref ref-type="bibr" rid="B10">Carris 1989</xref>). In the morphological comparison between <italic><tp:taxon-name><tp:taxon-name-part taxon-name-part-type="genus" reg="Camporesiomyces">C.</tp:taxon-name-part><tp:taxon-name-part taxon-name-part-type="species" reg="bhatii">bhatii</tp:taxon-name-part></tp:taxon-name></italic> and <italic><tp:taxon-name><tp:taxon-name-part taxon-name-part-type="genus" reg="Camporesiomyces">C.</tp:taxon-name-part><tp:taxon-name-part taxon-name-part-type="species" reg="vaccinii">vaccinii</tp:taxon-name-part></tp:taxon-name></italic>, significant differences are observed in both conidial and conidiophore dimensions, as well as conidial shape (<xref ref-type="bibr" rid="B10">Carris 1989</xref>). The conidia of <italic><tp:taxon-name><tp:taxon-name-part taxon-name-part-type="genus" reg="Camporesiomyces">C.</tp:taxon-name-part><tp:taxon-name-part taxon-name-part-type="species" reg="bhatii">bhatii</tp:taxon-name-part></tp:taxon-name></italic> are notably longer than those of <italic><tp:taxon-name><tp:taxon-name-part taxon-name-part-type="genus" reg="Camporesiomyces">C.</tp:taxon-name-part><tp:taxon-name-part taxon-name-part-type="species" reg="vaccinii">vaccinii</tp:taxon-name-part></tp:taxon-name></italic> (16–30 × 3.3–6.3 μm) compared to (8.0–13.0 × 2.0–4.0 μm). Conversely, the conidiophores of <italic><tp:taxon-name><tp:taxon-name-part taxon-name-part-type="genus" reg="Camporesiomyces">C.</tp:taxon-name-part><tp:taxon-name-part taxon-name-part-type="species" reg="bhatii">bhatii</tp:taxon-name-part></tp:taxon-name></italic> are shorter than those of <italic><tp:taxon-name><tp:taxon-name-part taxon-name-part-type="genus" reg="Camporesiomyces">C.</tp:taxon-name-part><tp:taxon-name-part taxon-name-part-type="species" reg="vaccinii">vaccinii</tp:taxon-name-part></tp:taxon-name></italic> (23–87.4 × 2.4–5.7 μm) compared to (64–145 × 4.2–5.0 μm) (<xref ref-type="bibr" rid="B10">Carris 1989</xref>). Additionally, the conidia of <italic><tp:taxon-name><tp:taxon-name-part taxon-name-part-type="genus" reg="Camporesiomyces">C.</tp:taxon-name-part><tp:taxon-name-part taxon-name-part-type="species" reg="bhatii">bhatii</tp:taxon-name-part></tp:taxon-name></italic> exhibit complex shapes, such as obclavate or fusiform, and are subhyaline to pale brown. In contrast, the conidia of <italic><tp:taxon-name><tp:taxon-name-part taxon-name-part-type="genus" reg="Camporesiomyces">C.</tp:taxon-name-part><tp:taxon-name-part taxon-name-part-type="species" reg="vaccinii">vaccinii</tp:taxon-name-part></tp:taxon-name></italic> are spirally coiled and hyaline or pale brown (<xref ref-type="bibr" rid="B10">Carris 1989</xref>). These distinct morphological characteristics provide a clear basis for differentiating the two species. Therefore, based on molecular data and morphological comparison, <italic><tp:taxon-name><tp:taxon-name-part taxon-name-part-type="genus" reg="Camporesiomyces">C.</tp:taxon-name-part><tp:taxon-name-part taxon-name-part-type="species" reg="bhatii">bhatii</tp:taxon-name-part></tp:taxon-name></italic> was identified as a new species.</p></tp:treatment-sec><tp:treatment-sec><!--Section generated to contain objects referenced in tp:taxon-treatment.--><fig id="F1" position="float" orientation="portrait"><object-id xmlns:xlink="http://www.w3.org/1999/xlink" content-type="doi" xlink:type="simple">10.3897/mycokeys.117.154573.figure1</object-id><object-id xmlns:xlink="http://www.w3.org/1999/xlink" content-type="arpha" xlink:type="simple">8C024EF7-902E-53D0-93CD-B5207B330340</object-id><label>Figure 1.</label><caption><p>The <abbrev xmlns:xlink="http://www.w3.org/1999/xlink" xlink:title="Maximum Likelihood" id="ABBRID0EMUAI" xlink:type="simple">ML</abbrev> analysis and Bayesian inference (<abbrev xmlns:xlink="http://www.w3.org/1999/xlink" xlink:title="Bayesian Inference" id="ABBRID0EQUAI" xlink:type="simple">BI</abbrev>) analyses yielded nearly identical tree topologies, with bootstrap support values for <abbrev xmlns:xlink="http://www.w3.org/1999/xlink" xlink:title="Maximum Likelihood" id="ABBRID0EUUAI" xlink:type="simple">ML</abbrev> equal to or greater than 50%, and <abbrev xmlns:xlink="http://www.w3.org/1999/xlink" xlink:title="Bayesian Inference" id="ABBRID0EYUAI" xlink:type="simple">BI</abbrev> analysis values equal to or greater than 0.90 PP are provided at each node. Newly generated sequences are in red, while the ex-type strains are in bold.</p></caption><graphic xmlns:xlink="http://www.w3.org/1999/xlink" xlink:href="mycokeys-117-315-g001.jpg" position="float" orientation="portrait" xlink:type="simple" id="oo_1329766.jpg"><uri content-type="original_file" xlink:type="simple">https://binary.pensoft.net/fig/1329766</uri></graphic></fig></tp:treatment-sec><ref-list><ref id="B10"><mixed-citation xmlns:xlink="http://www.w3.org/1999/xlink" xlink:type="simple"><person-group><name name-style="western"><surname>Carris</surname><given-names>LM</given-names></name></person-group> (<year>1989</year>) <article-title><tp:taxon-name><tp:taxon-name-part taxon-name-part-type="genus">Vaccinium</tp:taxon-name-part></tp:taxon-name> fungi: <italic><tp:taxon-name><tp:taxon-name-part taxon-name-part-type="genus">Helicoma</tp:taxon-name-part><tp:taxon-name-part taxon-name-part-type="species">vaccinii</tp:taxon-name-part></tp:taxon-name></italic> sp.nov.</article-title><source>Mycotaxon</source><volume>36</volume>(<issue>1</issue>): <fpage>29</fpage>–<lpage>34</lpage>.</mixed-citation></ref></ref-list></tp:taxon-treatment>
