# Supplementary material for: ﻿Three new species of Camporesiomyces (Tubeufiaceae, Tubeufiales, Dothideomycetes) associated with coffee in Yunnan, China
Source: MycoKeys. 2025 May 14;117:315–36. doi: 10.3897/mycokeys.117.154573 (PMC12096088; doi:10.3897/mycokeys.117.154573)
Supplement: XML Treatment for Camporesiomyces coffeae [file mycokeys.117.154573-treatment2.xml]

<!DOCTYPE tp:taxon-treatment
  PUBLIC "-//TaxonX//DTD Taxonomic Treatment Publishing DTD v0 20100105//EN" "tax-treatment-NSO.dtd">
<tp:taxon-treatment xmlns:tp="http://www.plazi.org/taxpub"><tp:treatment-meta><kwd-group><label>Taxon classification</label><kwd>
                <named-content content-type="kingdom">Fungi</named-content>
              </kwd><kwd>
                <named-content content-type="order">Tubeufiales</named-content>
              </kwd><kwd>
                <named-content content-type="family">Tubeufiaceae</named-content>
              </kwd></kwd-group><mixed-citation publication-type="journal"><person-group><name><surname>Han</surname><given-names>Mei-Yan</given-names></name><name><surname>Karunarathna</surname><given-names>Samantha C.</given-names></name><name><surname>Lu</surname><given-names>Li</given-names></name><name><surname>Zheng</surname><given-names>De-Ge</given-names></name><name><surname>Suwannarach</surname><given-names>Nakarin</given-names></name><name><surname>Elgorban</surname><given-names>Abdallah M.</given-names></name><name><surname>Dai</surname><given-names>Dong-Qin</given-names></name><name><surname>Zhang</surname><given-names>Li-Juan</given-names></name><name><surname>Zhao</surname><given-names>Wan-Tong</given-names></name><name><surname>Chukeatirote</surname><given-names>Ekachai</given-names></name><name><surname>Tibpromma</surname><given-names>Saowaluck</given-names></name></person-group><article-title>﻿Three new species of <italic><tp:taxon-name><tp:taxon-name-part taxon-name-part-type="genus" reg="Camporesiomyces">Camporesiomyces</tp:taxon-name-part></tp:taxon-name></italic> (<tp:taxon-name><tp:taxon-name-part taxon-name-part-type="family">Tubeufiaceae</tp:taxon-name-part></tp:taxon-name>, <tp:taxon-name><tp:taxon-name-part taxon-name-part-type="order">Tubeufiales</tp:taxon-name-part></tp:taxon-name>, <tp:taxon-name><tp:taxon-name-part taxon-name-part-type="class">Dothideomycetes</tp:taxon-name-part></tp:taxon-name>) associated with coffee in Yunnan, China</article-title><source>MycoKeys</source><day>14</day><month>05</month><year>2025</year><volume>117</volume><fpage>315</fpage><lpage>336</lpage><pub-id pub-id-type="doi">10.3897/mycokeys.117.154573</pub-id></mixed-citation></tp:treatment-meta><tp:nomenclature><label>﻿</label><tp:taxon-name>
              <object-id xmlns:xlink="http://www.w3.org/1999/xlink" content-type="arpha" xlink:type="simple">33038255-9CC8-5566-B67C-A3FC2D18153F</object-id>
              <tp:taxon-name-part taxon-name-part-type="genus" reg="Camporesiomyces">Camporesiomyces</tp:taxon-name-part>
              <tp:taxon-name-part taxon-name-part-type="species" reg="coffeae">coffeae</tp:taxon-name-part>
              <object-id xmlns:xlink="http://www.w3.org/1999/xlink" xlink:type="simple">Index Fungorum: IF903589</object-id>
              <object-id xmlns:xlink="http://www.w3.org/1999/xlink" xlink:type="simple">Facesoffungi Number: FoF17676</object-id>
            </tp:taxon-name><tp:taxon-authority>M.Y. Han &amp;Tibpromma</tp:taxon-authority><tp:taxon-status xmlns:xlink="http://www.w3.org/1999/xlink" xlink:type="simple">sp. nov.</tp:taxon-status><xref ref-type="fig" rid="F3">Fig. 3</xref></tp:nomenclature><tp:treatment-sec sec-type="etymology" id="SECID0EJJBI"><title>Etymology.</title><p>The species epithet “<italic><tp:taxon-name><tp:taxon-name-part taxon-name-part-type="genus" reg="Camporesiomyces"/><tp:taxon-name-part taxon-name-part-type="species" reg="coffeae">coffeae</tp:taxon-name-part></tp:taxon-name></italic>” refers to the host genus <italic><tp:taxon-name><tp:taxon-name-part taxon-name-part-type="genus" reg="Coffea">Coffea</tp:taxon-name-part></tp:taxon-name></italic>.</p><fig id="F3" position="float" orientation="portrait"><object-id xmlns:xlink="http://www.w3.org/1999/xlink" content-type="doi" xlink:type="simple">10.3897/mycokeys.117.154573.figure3</object-id><object-id xmlns:xlink="http://www.w3.org/1999/xlink" content-type="arpha" xlink:type="simple">8859FBF6-5BEE-51BB-8825-29FE2106A730</object-id><label>Figure 3.</label><caption><p><italic><tp:taxon-name><tp:taxon-name-part taxon-name-part-type="genus" reg="Camporesiomyces">Camporesiomyces</tp:taxon-name-part><tp:taxon-name-part taxon-name-part-type="species" reg="coffeae">coffeae</tp:taxon-name-part></tp:taxon-name></italic> (GMB-W1181, holotype) <bold>a, b</bold> colonies on the natural substrate <bold>c, d</bold> conidiophore and conidiogenous cells <bold>e</bold> conidiogenous cells <bold>f–j</bold> conidia <bold>k</bold> a germinated conidium <bold>l, m</bold> culture on <abbrev xmlns:xlink="http://www.w3.org/1999/xlink" xlink:title="potato dextrose agar" id="ABBRID0E6KBI" xlink:type="simple">PDA</abbrev> from above and reverse. Scale bars: 50 μm (<bold>c</bold>); 20 μm (<bold>d</bold>); 5 μm (<bold>e</bold>); 10 μm (<bold>f</bold>–<bold>k</bold>).</p></caption><graphic xmlns:xlink="http://www.w3.org/1999/xlink" xlink:href="mycokeys-117-315-g003.jpg" position="float" orientation="portrait" xlink:type="simple" id="oo_1329768.jpg"><uri content-type="original_file" xlink:type="simple">https://binary.pensoft.net/fig/1329768</uri></graphic></fig></tp:treatment-sec><tp:treatment-sec sec-type="Holotype" id="SECID0ESLBI"><title>Holotype.</title><p>GMB-W1181</p></tp:treatment-sec><tp:treatment-sec sec-type="description" id="SECID0EXLBI"><title>Description.</title><p><bold><italic>Saprobic</italic></bold> on dead branches of <italic><tp:taxon-name><tp:taxon-name-part taxon-name-part-type="genus" reg="Coffea">Coffea</tp:taxon-name-part><tp:taxon-name-part taxon-name-part-type="species" reg="arabica">arabica</tp:taxon-name-part></tp:taxon-name></italic>. <bold>Sexual morph</bold>: Undetermined. <bold>Asexual morph</bold>: Hyphomycetous. <italic>Colonies</italic> on natural substrate superficial, solitary or clusters, hairy, subhyaline at apex, bunch of flowers-like, shiny. Mycelium exposed on surface of substrate, except on the roots. <bold><italic>Conidiophores</italic></bold> 43–97 × 2.8–4.5 μm (x̄ = 68 × 3.7 μm, <italic>n</italic> = 30) macronematous, mononematous, either solitary or forming small clusters, smooth or occasionally verruculose, cylindrical, dark brown, slightly flexuous, simple, unbranched, with longitudinal striations in the upper part, 2–9-septate, sometimes slightly constricted at the septa. <bold><italic>Conidiogenous cells</italic></bold> 8–21 × 2.3–4.6 μm (x̄ = 15.4 × 3.4 μm, <italic>n</italic> = 30), polyblastic, terminal, cylindrical, with longitudinal striations, with several conspicuous denticles at apex, brown. <bold><italic>Conidia</italic></bold> 20–50 × 3.3–6.5 μm (x̄ = 26.7 × 4.5 μm, <italic>n</italic> = 30), solitary, acrogenous, guttules, cylindrical, fusiform, 3–7-septate, subhyaline or hyaline, obtuse or conical at both ends.</p></tp:treatment-sec><tp:treatment-sec sec-type="description" id="SECID0ECNBI"><title>Culture characteristics.</title><p>Conidia germinating on <abbrev xmlns:xlink="http://www.w3.org/1999/xlink" xlink:title="potato dextrose agar" id="ABBRID0EINBI" xlink:type="simple">PDA</abbrev> within 24 h at 28 °C, colony on <abbrev xmlns:xlink="http://www.w3.org/1999/xlink" xlink:title="potato dextrose agar" id="ABBRID0EMNBI" xlink:type="simple">PDA</abbrev> reaching 2 cm diam. after two weeks, circular or irregular, umbonate, with entire margin dark grey to black, irregular, the reverse side displays predominantly black colonies with brown peripheral edges.</p></tp:treatment-sec><tp:treatment-sec sec-type="material" id="SECID0EQNBI"><title>Material examined.</title><p>China • Yunnan Province, Pu’er City, Simao District (<named-content xmlns:xlink="http://www.w3.org/1999/xlink" content-type="dwc:verbatimCoordinates" xlink:type="simple"><named-content content-type="geo-json" specific-use="{&#34;type&#34;:&#34;Point&#34;,&#34;coordinates&#34;:[100.988056,22.598056]}" id="NCID0EZNBI" xlink:type="simple">22°35'53"N, 100°59'17"E</named-content></named-content>, 1186.4 m), on dead branches of <italic><tp:taxon-name><tp:taxon-name-part taxon-name-part-type="genus" reg="Coffea">Coffea</tp:taxon-name-part><tp:taxon-name-part taxon-name-part-type="species" reg="arabica">arabica</tp:taxon-name-part></tp:taxon-name></italic>, 8 August 2024, M.Y. Han &amp; Tibpromma, (YYT15 = GMB-W1181, holotype), ex-type <abbrev xmlns:xlink="http://www.w3.org/1999/xlink" xlink:title="Guizhou Medical University Culture Collection" id="ABBRID0EJOBI" xlink:type="simple">GMBCC</abbrev> 1130; other living culture <abbrev xmlns:xlink="http://www.w3.org/1999/xlink" xlink:title="Guizhou Medical University Culture Collection" id="ABBRID0ENOBI" xlink:type="simple">GMBCC</abbrev> 1131.</p></tp:treatment-sec><tp:treatment-sec sec-type="GenBank number" id="SECID0EROBI"><title>GenBank number.</title><p><abbrev xmlns:xlink="http://www.w3.org/1999/xlink" xlink:title="Guizhou Medical University Culture Collection" id="ABBRID0EXOBI" xlink:type="simple">GMBCC</abbrev> 1130 = ITS: <ext-link xmlns:xlink="http://www.w3.org/1999/xlink" xlink:href="PQ763358" ext-link-type="gen" xlink:type="simple">PQ763358</ext-link> LSU: <ext-link xmlns:xlink="http://www.w3.org/1999/xlink" xlink:href="PQ842545" ext-link-type="gen" xlink:type="simple">PQ842545</ext-link><italic>tef</italic>1-α: <ext-link xmlns:xlink="http://www.w3.org/1999/xlink" xlink:href="PV388890" ext-link-type="gen" xlink:type="simple">PV388890</ext-link>, <italic>rpb</italic>2: <ext-link xmlns:xlink="http://www.w3.org/1999/xlink" xlink:href="PV388896" ext-link-type="gen" xlink:type="simple">PV388896</ext-link> and <abbrev xmlns:xlink="http://www.w3.org/1999/xlink" xlink:title="Guizhou Medical University Culture Collection" id="ABBRID0ETPBI" xlink:type="simple">GMBCC</abbrev> 1131 = ITS: <ext-link xmlns:xlink="http://www.w3.org/1999/xlink" xlink:href="PQ763359" ext-link-type="gen" xlink:type="simple">PQ763359</ext-link> LSU: <ext-link xmlns:xlink="http://www.w3.org/1999/xlink" xlink:href="PQ842546" ext-link-type="gen" xlink:type="simple">PQ842546</ext-link><italic>tef</italic>1-α: <ext-link xmlns:xlink="http://www.w3.org/1999/xlink" xlink:href="PV388891" ext-link-type="gen" xlink:type="simple">PV388891</ext-link>, <italic>rpb</italic>2: <ext-link xmlns:xlink="http://www.w3.org/1999/xlink" xlink:href="PV388897" ext-link-type="gen" xlink:type="simple">PV388897</ext-link>.</p></tp:treatment-sec><tp:treatment-sec sec-type="notes" id="SECID0EPQBI"><title>Notes.</title><p>Based on multi-gene phylogenetic analysis, <italic><tp:taxon-name><tp:taxon-name-part taxon-name-part-type="genus" reg="Camporesiomyces">Camporesiomyces</tp:taxon-name-part><tp:taxon-name-part taxon-name-part-type="species" reg="coffeae">coffeae</tp:taxon-name-part></tp:taxon-name></italic> [<abbrev xmlns:xlink="http://www.w3.org/1999/xlink" xlink:title="Guizhou Medical University Culture Collection" id="ABBRID0EARBI" xlink:type="simple">GMBCC</abbrev> 1130 (ex-type) and <abbrev xmlns:xlink="http://www.w3.org/1999/xlink" xlink:title="Guizhou Medical University Culture Collection" id="ABBRID0EERBI" xlink:type="simple">GMBCC</abbrev> 1131] is a distinct species, sister to <italic><tp:taxon-name><tp:taxon-name-part taxon-name-part-type="genus" reg="Camporesiomyces">C.</tp:taxon-name-part><tp:taxon-name-part taxon-name-part-type="species" reg="puerensis">puerensis</tp:taxon-name-part></tp:taxon-name></italic> [<abbrev xmlns:xlink="http://www.w3.org/1999/xlink" xlink:title="Guizhou Medical University Culture Collection" id="ABBRID0ETRBI" xlink:type="simple">GMBCC</abbrev> 1113 (ex-type) and <abbrev xmlns:xlink="http://www.w3.org/1999/xlink" xlink:title="Guizhou Medical University Culture Collection" id="ABBRID0EXRBI" xlink:type="simple">GMBCC</abbrev> 1114] with 98% <abbrev xmlns:xlink="http://www.w3.org/1999/xlink" xlink:title="Maximum Likelihood" id="ABBRID0E2RBI" xlink:type="simple">ML</abbrev>/1.00 PP support (Fig. <xref ref-type="fig" rid="F1">1</xref>). Comparative genomic analysis demonstrated that the sequence similarity between <italic><tp:taxon-name><tp:taxon-name-part taxon-name-part-type="genus" reg="Camporesiomyces">C.</tp:taxon-name-part><tp:taxon-name-part taxon-name-part-type="species" reg="coffeae">coffeae</tp:taxon-name-part></tp:taxon-name></italic> and <italic><tp:taxon-name><tp:taxon-name-part taxon-name-part-type="genus" reg="Camporesiomyces">C.</tp:taxon-name-part><tp:taxon-name-part taxon-name-part-type="species" reg="puerensis">puerensis</tp:taxon-name-part></tp:taxon-name></italic> was 93.00% in the ITS locus, 98.33% in the LSU locus, 93.34% in the <italic>tef</italic>1-α locus, and 89.03% in the <italic>rpb</italic>2 locus (Table. 3). Morphologically, <italic><tp:taxon-name><tp:taxon-name-part taxon-name-part-type="genus" reg="Camporesiomyces">C.</tp:taxon-name-part><tp:taxon-name-part taxon-name-part-type="species" reg="coffeae">coffeae</tp:taxon-name-part></tp:taxon-name></italic> can be distinguished from <italic><tp:taxon-name><tp:taxon-name-part taxon-name-part-type="genus" reg="Camporesiomyces">C.</tp:taxon-name-part><tp:taxon-name-part taxon-name-part-type="species" reg="puerensis">puerensis</tp:taxon-name-part></tp:taxon-name></italic> by the dimensions and septation of conidiophores and conidia, in that the conidia and conidiophores of <italic><tp:taxon-name><tp:taxon-name-part taxon-name-part-type="genus" reg="Camporesiomyces">C.</tp:taxon-name-part><tp:taxon-name-part taxon-name-part-type="species" reg="coffeae">coffeae</tp:taxon-name-part></tp:taxon-name></italic> are smaller than <italic><tp:taxon-name><tp:taxon-name-part taxon-name-part-type="genus" reg="Camporesiomyces">C.</tp:taxon-name-part><tp:taxon-name-part taxon-name-part-type="species" reg="puerensis">puerensis</tp:taxon-name-part></tp:taxon-name></italic> (20–50 × 3.3–6.5 μm vs. 21.7–83 × 4–9.4 μm) and (43–97 × 2.8–4.5 μm vs. 52–176.5 × 2.8–5.6 μm), respectively (Figs <xref ref-type="fig" rid="F3">3</xref>, <xref ref-type="fig" rid="F4">4</xref>). In addition, the conidia of <italic><tp:taxon-name><tp:taxon-name-part taxon-name-part-type="genus" reg="Camporesiomyces">C.</tp:taxon-name-part><tp:taxon-name-part taxon-name-part-type="species" reg="coffeae">coffeae</tp:taxon-name-part></tp:taxon-name></italic> are subhyaline or hyaline, whereas those of <italic><tp:taxon-name><tp:taxon-name-part taxon-name-part-type="genus" reg="Camporesiomyces">C.</tp:taxon-name-part><tp:taxon-name-part taxon-name-part-type="species" reg="puerensis">puerensis</tp:taxon-name-part></tp:taxon-name></italic> are hyaline at their ends but yellow in the middle. Moreover, the conidiophores of <italic><tp:taxon-name><tp:taxon-name-part taxon-name-part-type="genus" reg="Camporesiomyces">C.</tp:taxon-name-part><tp:taxon-name-part taxon-name-part-type="species" reg="coffeae">coffeae</tp:taxon-name-part></tp:taxon-name></italic> are distinguished by longitudinal striations in their apical sections, a feature that is absent in <italic><tp:taxon-name><tp:taxon-name-part taxon-name-part-type="genus" reg="Camporesiomyces">C.</tp:taxon-name-part><tp:taxon-name-part taxon-name-part-type="species" reg="puerensis">puerensis</tp:taxon-name-part></tp:taxon-name></italic>. <italic><tp:taxon-name><tp:taxon-name-part taxon-name-part-type="genus" reg="Camporesiomyces">Camporesiomyces</tp:taxon-name-part><tp:taxon-name-part taxon-name-part-type="species" reg="coffeae">coffeae</tp:taxon-name-part></tp:taxon-name></italic> is similar to <italic><tp:taxon-name><tp:taxon-name-part taxon-name-part-type="genus" reg="Camporesiomyces">C.</tp:taxon-name-part><tp:taxon-name-part taxon-name-part-type="species" reg="puerensis">puerensis</tp:taxon-name-part></tp:taxon-name></italic> in having polyblastic, terminal, conidiogenous cells, which are brown (Figs <xref ref-type="fig" rid="F3">3</xref>, <xref ref-type="fig" rid="F4">4</xref>). Based on the differences between the two species, we describe <italic><tp:taxon-name><tp:taxon-name-part taxon-name-part-type="genus" reg="Camporesiomyces">C.</tp:taxon-name-part><tp:taxon-name-part taxon-name-part-type="species" reg="coffeae">coffeae</tp:taxon-name-part></tp:taxon-name></italic> as a new species.</p><table-wrap id="T3" position="float" orientation="portrait"><label>Table 3.</label><caption><p>Nucleotide comparisons of <italic><tp:taxon-name><tp:taxon-name-part taxon-name-part-type="genus" reg="Camporesiomyces">C.</tp:taxon-name-part><tp:taxon-name-part taxon-name-part-type="species" reg="bhatii">bhatii</tp:taxon-name-part></tp:taxon-name></italic> (<abbrev xmlns:xlink="http://www.w3.org/1999/xlink" xlink:title="Guizhou Medical University Culture Collection" id="ABBRID0E1XBI" xlink:type="simple">GMBCC</abbrev> 1120, ex-type), <italic><tp:taxon-name><tp:taxon-name-part taxon-name-part-type="genus" reg="Camporesiomyces">C.</tp:taxon-name-part><tp:taxon-name-part taxon-name-part-type="species" reg="coffeae">coffeae</tp:taxon-name-part></tp:taxon-name></italic> (<abbrev xmlns:xlink="http://www.w3.org/1999/xlink" xlink:title="Guizhou Medical University Culture Collection" id="ABBRID0EJYBI" xlink:type="simple">GMBCC</abbrev> 1130, ex-type), and <italic><tp:taxon-name><tp:taxon-name-part taxon-name-part-type="genus" reg="Camporesiomyces">C.</tp:taxon-name-part><tp:taxon-name-part taxon-name-part-type="species" reg="puerensis">puerensis</tp:taxon-name-part></tp:taxon-name></italic> (<abbrev xmlns:xlink="http://www.w3.org/1999/xlink" xlink:title="Guizhou Medical University Culture Collection" id="ABBRID0EYYBI" xlink:type="simple">GMBCC</abbrev> 1113, ex-type) based on ITS, LSU, <italic>tef</italic>1-α, and <italic>rpb</italic>2; all of them were compared, excluding gaps.</p></caption><table id="TID0E2VBK" rules="all"><tbody><tr><th rowspan="1" colspan="1">Species</th><th rowspan="1" colspan="1">ITS (%)</th><th rowspan="1" colspan="1">LSU (%)</th><th rowspan="1" colspan="1"><italic>tef</italic>1-α (%)</th><th rowspan="1" colspan="1"><italic>rpb</italic>2 (%)</th></tr><tr><td rowspan="1" colspan="1"><italic><tp:taxon-name><tp:taxon-name-part taxon-name-part-type="genus" reg="Camporesiomyces">C.</tp:taxon-name-part><tp:taxon-name-part taxon-name-part-type="species" reg="puerensis">puerensis</tp:taxon-name-part></tp:taxon-name></italic> vs. <italic><tp:taxon-name><tp:taxon-name-part taxon-name-part-type="genus" reg="Camporesiomyces">C.</tp:taxon-name-part><tp:taxon-name-part taxon-name-part-type="species" reg="coffeae">coffeae</tp:taxon-name-part></tp:taxon-name></italic></td><td rowspan="1" colspan="1">44/628(7.0%)</td><td rowspan="1" colspan="1">15/900(1.67%)</td><td rowspan="1" colspan="1">61/914 (6.65%)</td><td rowspan="1" colspan="1">118/1076 (10.97%)</td></tr><tr><td rowspan="1" colspan="1"><italic><tp:taxon-name><tp:taxon-name-part taxon-name-part-type="genus" reg="Camporesiomyces">C.</tp:taxon-name-part><tp:taxon-name-part taxon-name-part-type="species" reg="puerensis">puerensis</tp:taxon-name-part></tp:taxon-name></italic> vs. <italic><tp:taxon-name><tp:taxon-name-part taxon-name-part-type="genus" reg="Camporesiomyces">C.</tp:taxon-name-part><tp:taxon-name-part taxon-name-part-type="species" reg="bhatii">bhatii</tp:taxon-name-part></tp:taxon-name></italic></td><td rowspan="1" colspan="1">42/484 (8.68%)</td><td rowspan="1" colspan="1">17/895 (1.9%)</td><td rowspan="1" colspan="1">70/924 (7.58%)</td><td rowspan="1" colspan="1">165/1076 (15.76%)</td></tr><tr><td rowspan="1" colspan="1"><italic><tp:taxon-name><tp:taxon-name-part taxon-name-part-type="genus" reg="Camporesiomyces">C.</tp:taxon-name-part><tp:taxon-name-part taxon-name-part-type="species" reg="coffeae">coffeae</tp:taxon-name-part></tp:taxon-name></italic> vs. <italic><tp:taxon-name><tp:taxon-name-part taxon-name-part-type="genus" reg="Camporesiomyces">C.</tp:taxon-name-part><tp:taxon-name-part taxon-name-part-type="species" reg="bhatii">bhatii</tp:taxon-name-part></tp:taxon-name></italic></td><td rowspan="1" colspan="1">37/515 (7.18%)</td><td rowspan="1" colspan="1">12/901 (1.33%)</td><td rowspan="1" colspan="1">76/969 (7.84%)</td><td rowspan="1" colspan="1">172/1070 (16.07%)</td></tr></tbody></table></table-wrap></tp:treatment-sec><tp:treatment-sec><!--Section generated to contain objects referenced in tp:taxon-treatment.--><fig id="F1" position="float" orientation="portrait"><object-id xmlns:xlink="http://www.w3.org/1999/xlink" content-type="doi" xlink:type="simple">10.3897/mycokeys.117.154573.figure1</object-id><object-id xmlns:xlink="http://www.w3.org/1999/xlink" content-type="arpha" xlink:type="simple">8C024EF7-902E-53D0-93CD-B5207B330340</object-id><label>Figure 1.</label><caption><p>The <abbrev xmlns:xlink="http://www.w3.org/1999/xlink" xlink:title="Maximum Likelihood" id="ABBRID0EMUAI" xlink:type="simple">ML</abbrev> analysis and Bayesian inference (<abbrev xmlns:xlink="http://www.w3.org/1999/xlink" xlink:title="Bayesian Inference" id="ABBRID0EQUAI" xlink:type="simple">BI</abbrev>) analyses yielded nearly identical tree topologies, with bootstrap support values for <abbrev xmlns:xlink="http://www.w3.org/1999/xlink" xlink:title="Maximum Likelihood" id="ABBRID0EUUAI" xlink:type="simple">ML</abbrev> equal to or greater than 50%, and <abbrev xmlns:xlink="http://www.w3.org/1999/xlink" xlink:title="Bayesian Inference" id="ABBRID0EYUAI" xlink:type="simple">BI</abbrev> analysis values equal to or greater than 0.90 PP are provided at each node. Newly generated sequences are in red, while the ex-type strains are in bold.</p></caption><graphic xmlns:xlink="http://www.w3.org/1999/xlink" xlink:href="mycokeys-117-315-g001.jpg" position="float" orientation="portrait" xlink:type="simple" id="oo_1329766.jpg"><uri content-type="original_file" xlink:type="simple">https://binary.pensoft.net/fig/1329766</uri></graphic></fig><fig id="F4" position="float" orientation="portrait"><object-id xmlns:xlink="http://www.w3.org/1999/xlink" content-type="doi" xlink:type="simple">10.3897/mycokeys.117.154573.figure4</object-id><object-id xmlns:xlink="http://www.w3.org/1999/xlink" content-type="arpha" xlink:type="simple">DA7243E2-F7AD-51F2-B2C0-A333DB6C5C4C</object-id><label>Figure 4.</label><caption><p><italic><tp:taxon-name><tp:taxon-name-part taxon-name-part-type="genus" reg="Camporesiomyces">Camporesiomyces</tp:taxon-name-part><tp:taxon-name-part taxon-name-part-type="species" reg="puerensis">puerensis</tp:taxon-name-part></tp:taxon-name></italic> (GMB-W1121, holotype) <bold>a, b</bold> colonies on the natural substrate <bold>c, d</bold> conidiophores and conidiogenous cells <bold>e, f</bold> conidiogenous cells <bold>g–l</bold> conidia <bold>m</bold> a germinated conidium <bold>n, o</bold> culture on <abbrev xmlns:xlink="http://www.w3.org/1999/xlink" xlink:title="potato dextrose agar" id="ABBRID0EAACI" xlink:type="simple">PDA</abbrev> from above and reverse. Scale bars: 50 μm (<bold>c</bold>); 30 μm (<bold>d</bold>); 10 μm (<bold>e, f</bold>); 20 μm (<bold>g</bold>–<bold>m</bold>).</p></caption><graphic xmlns:xlink="http://www.w3.org/1999/xlink" xlink:href="mycokeys-117-315-g004.jpg" position="float" orientation="portrait" xlink:type="simple" id="oo_1329769.jpg"><uri content-type="original_file" xlink:type="simple">https://binary.pensoft.net/fig/1329769</uri></graphic></fig></tp:treatment-sec></tp:taxon-treatment>
