# Supplementary material for: ﻿Three new species of Camporesiomyces (Tubeufiaceae, Tubeufiales, Dothideomycetes) associated with coffee in Yunnan, China
Source: MycoKeys. 2025 May 14;117:315–36. doi: 10.3897/mycokeys.117.154573 (PMC12096088; doi:10.3897/mycokeys.117.154573)
Supplement: XML Treatment for Camporesiomyces puerensis [file mycokeys.117.154573-treatment3.xml]

<!DOCTYPE tp:taxon-treatment
  PUBLIC "-//TaxonX//DTD Taxonomic Treatment Publishing DTD v0 20100105//EN" "tax-treatment-NSO.dtd">
<tp:taxon-treatment xmlns:tp="http://www.plazi.org/taxpub"><tp:treatment-meta><kwd-group><label>Taxon classification</label><kwd>
                <named-content content-type="kingdom">Fungi</named-content>
              </kwd><kwd>
                <named-content content-type="order">Tubeufiales</named-content>
              </kwd><kwd>
                <named-content content-type="family">Tubeufiaceae</named-content>
              </kwd></kwd-group><mixed-citation publication-type="journal"><person-group><name><surname>Han</surname><given-names>Mei-Yan</given-names></name><name><surname>Karunarathna</surname><given-names>Samantha C.</given-names></name><name><surname>Lu</surname><given-names>Li</given-names></name><name><surname>Zheng</surname><given-names>De-Ge</given-names></name><name><surname>Suwannarach</surname><given-names>Nakarin</given-names></name><name><surname>Elgorban</surname><given-names>Abdallah M.</given-names></name><name><surname>Dai</surname><given-names>Dong-Qin</given-names></name><name><surname>Zhang</surname><given-names>Li-Juan</given-names></name><name><surname>Zhao</surname><given-names>Wan-Tong</given-names></name><name><surname>Chukeatirote</surname><given-names>Ekachai</given-names></name><name><surname>Tibpromma</surname><given-names>Saowaluck</given-names></name></person-group><article-title>﻿Three new species of <italic><tp:taxon-name><tp:taxon-name-part taxon-name-part-type="genus" reg="Camporesiomyces">Camporesiomyces</tp:taxon-name-part></tp:taxon-name></italic> (<tp:taxon-name><tp:taxon-name-part taxon-name-part-type="family">Tubeufiaceae</tp:taxon-name-part></tp:taxon-name>, <tp:taxon-name><tp:taxon-name-part taxon-name-part-type="order">Tubeufiales</tp:taxon-name-part></tp:taxon-name>, <tp:taxon-name><tp:taxon-name-part taxon-name-part-type="class">Dothideomycetes</tp:taxon-name-part></tp:taxon-name>) associated with coffee in Yunnan, China</article-title><source>MycoKeys</source><day>14</day><month>05</month><year>2025</year><volume>117</volume><fpage>315</fpage><lpage>336</lpage><pub-id pub-id-type="doi">10.3897/mycokeys.117.154573</pub-id></mixed-citation></tp:treatment-meta><tp:nomenclature><label>﻿</label><tp:taxon-name>
              <object-id xmlns:xlink="http://www.w3.org/1999/xlink" content-type="arpha" xlink:type="simple">CA44A220-C970-51C6-A7F7-91970FC49BE2</object-id>
              <tp:taxon-name-part taxon-name-part-type="genus" reg="Camporesiomyces">Camporesiomyces</tp:taxon-name-part>
              <tp:taxon-name-part taxon-name-part-type="species" reg="puerensis">puerensis</tp:taxon-name-part>
              <object-id xmlns:xlink="http://www.w3.org/1999/xlink" xlink:type="simple">Index Fungorum: IF903590</object-id>
              <object-id xmlns:xlink="http://www.w3.org/1999/xlink" xlink:type="simple">Facesoffungi Number: FoF17677</object-id>
            </tp:taxon-name><tp:taxon-authority>M.Y. Han &amp;Tibpromma</tp:taxon-authority><tp:taxon-status xmlns:xlink="http://www.w3.org/1999/xlink" xlink:type="simple">sp. nov.</tp:taxon-status><xref ref-type="fig" rid="F4">Fig. 4</xref></tp:nomenclature><tp:treatment-sec sec-type="etymology" id="SECID0E35BI"><title>Etymology.</title><p>The name reflects the type location, “Pu’er” City, China.</p><fig id="F4" position="float" orientation="portrait"><object-id xmlns:xlink="http://www.w3.org/1999/xlink" content-type="doi" xlink:type="simple">10.3897/mycokeys.117.154573.figure4</object-id><object-id xmlns:xlink="http://www.w3.org/1999/xlink" content-type="arpha" xlink:type="simple">DA7243E2-F7AD-51F2-B2C0-A333DB6C5C4C</object-id><label>Figure 4.</label><caption><p><italic><tp:taxon-name><tp:taxon-name-part taxon-name-part-type="genus" reg="Camporesiomyces">Camporesiomyces</tp:taxon-name-part><tp:taxon-name-part taxon-name-part-type="species" reg="puerensis">puerensis</tp:taxon-name-part></tp:taxon-name></italic> (GMB-W1121, holotype) <bold>a, b</bold> colonies on the natural substrate <bold>c, d</bold> conidiophores and conidiogenous cells <bold>e, f</bold> conidiogenous cells <bold>g–l</bold> conidia <bold>m</bold> a germinated conidium <bold>n, o</bold> culture on <abbrev xmlns:xlink="http://www.w3.org/1999/xlink" xlink:title="potato dextrose agar" id="ABBRID0EAACI" xlink:type="simple">PDA</abbrev> from above and reverse. Scale bars: 50 μm (<bold>c</bold>); 30 μm (<bold>d</bold>); 10 μm (<bold>e, f</bold>); 20 μm (<bold>g</bold>–<bold>m</bold>).</p></caption><graphic xmlns:xlink="http://www.w3.org/1999/xlink" xlink:href="mycokeys-117-315-g004.jpg" position="float" orientation="portrait" xlink:type="simple" id="oo_1329769.jpg"><uri content-type="original_file" xlink:type="simple">https://binary.pensoft.net/fig/1329769</uri></graphic></fig></tp:treatment-sec><tp:treatment-sec sec-type="Holotype" id="SECID0ETACI"><title>Holotype.</title><p>GMB-W1121</p></tp:treatment-sec><tp:treatment-sec sec-type="description" id="SECID0EYACI"><title>Description.</title><p><bold><italic>Saprobic</italic></bold> on dead branches of <italic><tp:taxon-name><tp:taxon-name-part taxon-name-part-type="genus" reg="Coffea">Coffea</tp:taxon-name-part><tp:taxon-name-part taxon-name-part-type="species" reg="arabica">arabica</tp:taxon-name-part></tp:taxon-name></italic>. <bold>Sexual morph</bold>: Undetermined. <bold>Asexual morph</bold>: Hyphomycetous. <italic>Colonies</italic> on the natural substrate are superficial, solitary or clusters, hairy, yellow at apex velvety. <italic>Mycelium</italic> exposed on the surface of the substrate, with the exception of the roots. <bold><italic>Conidiophores</italic></bold> 52–176.5 × 2.8–5.6 μm (x̄ = 88.4 × 4 μm, <italic>n</italic> = 30), macronematous, mononematous, solitary or forming small clusters, smooth or occasionally verruculose, cylindrical, brown, flexuous, simple, unbranched, 3–13-septate, sometimes slightly constricted at the septa. <bold><italic>Conidiogenous cells</italic></bold> 6.8–26 × 2.3–4.3 μm (x̄ = 15 × 3.6 μm, <italic>n</italic> = 20), polyblastic, terminal, cylindrical to slightly tapering, denticulate, smooth, slightly curved, pale brown. <bold><italic>Conidia</italic></bold> 21.7–83 × 4–9.4 μm (x̄ = 43.3 × 6.3 μm, <italic>n</italic> = 30), solitary, acrogenous, cylindrical, or fusiform, sometimes slightly curved, 4–9-septate, subhyaline to yellow, hyaline at both rostrate ends.</p></tp:treatment-sec><tp:treatment-sec sec-type="description" id="SECID0EFCCI"><title>Culture characteristics.</title><p>Conidia germinating on <abbrev xmlns:xlink="http://www.w3.org/1999/xlink" xlink:title="potato dextrose agar" id="ABBRID0ELCCI" xlink:type="simple">PDA</abbrev> within 24 h at 28 °C. Colony on <abbrev xmlns:xlink="http://www.w3.org/1999/xlink" xlink:title="potato dextrose agar" id="ABBRID0EPCCI" xlink:type="simple">PDA</abbrev> reaching 2 cm diam. after two weeks, circular or irregular, umbonate, with entire margin dark brown to black, reverse side displays predominantly black colonies with brown peripheral.</p></tp:treatment-sec><tp:treatment-sec sec-type="material" id="SECID0ETCCI"><title>Material examined.</title><p>China • Yunnan Province, Pu’er City, Simao District (<named-content xmlns:xlink="http://www.w3.org/1999/xlink" content-type="dwc:verbatimCoordinates" xlink:type="simple"><named-content content-type="geo-json" specific-use="{&#34;type&#34;:&#34;Point&#34;,&#34;coordinates&#34;:[101.003889,22.610000]}" id="NCID0E3CCI" xlink:type="simple">22°36'36"N, 101°0'14"E</named-content></named-content>, 1189 m), on dead branches of <italic><tp:taxon-name><tp:taxon-name-part taxon-name-part-type="genus" reg="Coffea">Coffea</tp:taxon-name-part><tp:taxon-name-part taxon-name-part-type="species" reg="arabica">arabica</tp:taxon-name-part></tp:taxon-name></italic>, 8 August 2024, M.Y. Han &amp; Tibpromma, (BG25 = GMB-W1121, holotype), ex-type <abbrev xmlns:xlink="http://www.w3.org/1999/xlink" xlink:title="Guizhou Medical University Culture Collection" id="ABBRID0EMDCI" xlink:type="simple">GMBCC</abbrev> 1113, other living culture <abbrev xmlns:xlink="http://www.w3.org/1999/xlink" xlink:title="Guizhou Medical University Culture Collection" id="ABBRID0EQDCI" xlink:type="simple">GMBCC</abbrev> 1114.</p></tp:treatment-sec><tp:treatment-sec sec-type="GenBank number" id="SECID0EUDCI"><title>GenBank number.</title><p><abbrev xmlns:xlink="http://www.w3.org/1999/xlink" xlink:title="Guizhou Medical University Culture Collection" id="ABBRID0E1DCI" xlink:type="simple">GMBCC</abbrev> 1113 = ITS: <ext-link xmlns:xlink="http://www.w3.org/1999/xlink" xlink:href="PQ763356" ext-link-type="gen" xlink:type="simple">PQ763356</ext-link>, LSU: <ext-link xmlns:xlink="http://www.w3.org/1999/xlink" xlink:href="PQ842541" ext-link-type="gen" xlink:type="simple">PQ842541</ext-link>, <italic>tef</italic>1-α: <ext-link xmlns:xlink="http://www.w3.org/1999/xlink" xlink:href="PV388886" ext-link-type="gen" xlink:type="simple">PV388886</ext-link>, <italic>rpb</italic>2: <ext-link xmlns:xlink="http://www.w3.org/1999/xlink" xlink:href="PV388892" ext-link-type="gen" xlink:type="simple">PV388892</ext-link> and <abbrev xmlns:xlink="http://www.w3.org/1999/xlink" xlink:title="Guizhou Medical University Culture Collection" id="ABBRID0EWECI" xlink:type="simple">GMBCC</abbrev> 1114 = ITS: <ext-link xmlns:xlink="http://www.w3.org/1999/xlink" xlink:href="PQ763357" ext-link-type="gen" xlink:type="simple">PQ763357</ext-link>, LSU: <ext-link xmlns:xlink="http://www.w3.org/1999/xlink" xlink:href="PQ842542" ext-link-type="gen" xlink:type="simple">PQ842542</ext-link>, <italic>tef</italic>1-α: <ext-link xmlns:xlink="http://www.w3.org/1999/xlink" xlink:href="PV388887" ext-link-type="gen" xlink:type="simple">PV388887</ext-link><italic>rpb</italic>2: <ext-link xmlns:xlink="http://www.w3.org/1999/xlink" xlink:href="PV388893" ext-link-type="gen" xlink:type="simple">PV388893</ext-link>.</p></tp:treatment-sec><tp:treatment-sec sec-type="notes" id="SECID0ESFCI"><title>Notes.</title><p>In the concatenated phylogenetic analysis, our strain <italic><tp:taxon-name><tp:taxon-name-part taxon-name-part-type="genus" reg="Camporesiomyces">Camporesiomyces</tp:taxon-name-part><tp:taxon-name-part taxon-name-part-type="species" reg="puerensis">puerensis</tp:taxon-name-part></tp:taxon-name></italic> [<abbrev xmlns:xlink="http://www.w3.org/1999/xlink" xlink:title="Guizhou Medical University Culture Collection" id="ABBRID0EDGCI" xlink:type="simple">GMBCC</abbrev> 1113 (ex-type), and <abbrev xmlns:xlink="http://www.w3.org/1999/xlink" xlink:title="Guizhou Medical University Culture Collection" id="ABBRID0EHGCI" xlink:type="simple">GMBCC</abbrev> 1114] formed a sister branch with <italic><tp:taxon-name><tp:taxon-name-part taxon-name-part-type="genus" reg="Camporesiomyces">C.</tp:taxon-name-part><tp:taxon-name-part taxon-name-part-type="species" reg="coffeae">coffeae</tp:taxon-name-part></tp:taxon-name></italic> [<abbrev xmlns:xlink="http://www.w3.org/1999/xlink" xlink:title="Guizhou Medical University Culture Collection" id="ABBRID0EWGCI" xlink:type="simple">GMBCC</abbrev> 1130 (ex-type), and <abbrev xmlns:xlink="http://www.w3.org/1999/xlink" xlink:title="Guizhou Medical University Culture Collection" id="ABBRID0E1GCI" xlink:type="simple">GMBCC</abbrev> 1131] with 98% <abbrev xmlns:xlink="http://www.w3.org/1999/xlink" xlink:title="Maximum Likelihood" id="ABBRID0E5GCI" xlink:type="simple">ML</abbrev>/1.00 PP bootstrap support (Fig. <xref ref-type="fig" rid="F1">1</xref>), both taxa formed an independent branch under <italic><tp:taxon-name><tp:taxon-name-part taxon-name-part-type="genus" reg="Camporesiomyces">C.</tp:taxon-name-part><tp:taxon-name-part taxon-name-part-type="species" reg="patagoniensis">patagoniensis</tp:taxon-name-part></tp:taxon-name></italic> (BBB MVB 573) with 70% <abbrev xmlns:xlink="http://www.w3.org/1999/xlink" xlink:title="Maximum Likelihood" id="ABBRID0ERHCI" xlink:type="simple">ML</abbrev>/0.99 PP statistical support. Nucleotide comparisons between <italic><tp:taxon-name><tp:taxon-name-part taxon-name-part-type="genus" reg="Camporesiomyces">C.</tp:taxon-name-part><tp:taxon-name-part taxon-name-part-type="species" reg="puerensis">puerensis</tp:taxon-name-part></tp:taxon-name></italic> (<abbrev xmlns:xlink="http://www.w3.org/1999/xlink" xlink:title="Guizhou Medical University Culture Collection" id="ABBRID0EAICI" xlink:type="simple">GMBCC</abbrev> 1113) and <italic><tp:taxon-name><tp:taxon-name-part taxon-name-part-type="genus" reg="Camporesiomyces">C.</tp:taxon-name-part><tp:taxon-name-part taxon-name-part-type="species" reg="coffeae">coffeae</tp:taxon-name-part></tp:taxon-name></italic> (<abbrev xmlns:xlink="http://www.w3.org/1999/xlink" xlink:title="Guizhou Medical University Culture Collection" id="ABBRID0EPICI" xlink:type="simple">GMBCC</abbrev> 1130) are shown in Table <xref ref-type="table" rid="T3">3</xref>. Morphologically, <italic><tp:taxon-name><tp:taxon-name-part taxon-name-part-type="genus" reg="Camporesiomyces">C.</tp:taxon-name-part><tp:taxon-name-part taxon-name-part-type="species" reg="patagoniensis">patagoniensis</tp:taxon-name-part></tp:taxon-name></italic> exhibits the sexual morph, so the morphological comparisons with our strain were unavailable. <italic><tp:taxon-name><tp:taxon-name-part taxon-name-part-type="genus" reg="Camporesiomyces">Camporesiomyces</tp:taxon-name-part><tp:taxon-name-part taxon-name-part-type="species" reg="puerensis">puerensis</tp:taxon-name-part></tp:taxon-name></italic> shares a similar conidial shape with <italic><tp:taxon-name><tp:taxon-name-part taxon-name-part-type="genus" reg="Camporesiomyces">C.</tp:taxon-name-part><tp:taxon-name-part taxon-name-part-type="species" reg="coffeae">coffeae</tp:taxon-name-part></tp:taxon-name></italic>, but it can be distinguished by its conidial pigmentation and dimensions. The conidia of <italic><tp:taxon-name><tp:taxon-name-part taxon-name-part-type="genus" reg="Camporesiomyces">C.</tp:taxon-name-part><tp:taxon-name-part taxon-name-part-type="species" reg="puerensis">puerensis</tp:taxon-name-part></tp:taxon-name></italic> are subhyaline to pale green, contrasting with the subhyaline to hyaline conidia of <italic><tp:taxon-name><tp:taxon-name-part taxon-name-part-type="genus" reg="Camporesiomyces">C.</tp:taxon-name-part><tp:taxon-name-part taxon-name-part-type="species" reg="coffeae">coffeae</tp:taxon-name-part></tp:taxon-name></italic> (Figs <xref ref-type="fig" rid="F3">3</xref>, <xref ref-type="fig" rid="F4">4</xref>). In addition, <italic><tp:taxon-name><tp:taxon-name-part taxon-name-part-type="genus" reg="Camporesiomyces">C.</tp:taxon-name-part><tp:taxon-name-part taxon-name-part-type="species" reg="puerensis">puerensis</tp:taxon-name-part></tp:taxon-name></italic> produces longer and broader conidia than <italic><tp:taxon-name><tp:taxon-name-part taxon-name-part-type="genus" reg="Camporesiomyces">C.</tp:taxon-name-part><tp:taxon-name-part taxon-name-part-type="species" reg="coffeae">coffeae</tp:taxon-name-part></tp:taxon-name></italic> (21.7–83 × 4–9.4 μm vs. 20–50 × 3.3–6.5 μm). <italic><tp:taxon-name><tp:taxon-name-part taxon-name-part-type="genus" reg="Camporesiomyces">Camporesiomyces</tp:taxon-name-part><tp:taxon-name-part taxon-name-part-type="species" reg="puerensis">puerensis</tp:taxon-name-part></tp:taxon-name></italic> also produces longer and slightly wider conidiophores than <italic><tp:taxon-name><tp:taxon-name-part taxon-name-part-type="genus" reg="Camporesiomyces">C.</tp:taxon-name-part><tp:taxon-name-part taxon-name-part-type="species" reg="coffeae">coffeae</tp:taxon-name-part></tp:taxon-name></italic> (52–176.5 × 2.8–5.6 μm vs. 43–97 × 2.8–4.5 μm) (Figs <xref ref-type="fig" rid="F3">3</xref>, <xref ref-type="fig" rid="F4">4</xref>). Hence, we describe <italic><tp:taxon-name><tp:taxon-name-part taxon-name-part-type="genus" reg="Camporesiomyces">C.</tp:taxon-name-part><tp:taxon-name-part taxon-name-part-type="species" reg="puerensis">puerensis</tp:taxon-name-part></tp:taxon-name></italic> as a new species based on both morphology and phylogeny.</p></tp:treatment-sec><tp:treatment-sec><!--Section generated to contain objects referenced in tp:taxon-treatment.--><fig id="F1" position="float" orientation="portrait"><object-id xmlns:xlink="http://www.w3.org/1999/xlink" content-type="doi" xlink:type="simple">10.3897/mycokeys.117.154573.figure1</object-id><object-id xmlns:xlink="http://www.w3.org/1999/xlink" content-type="arpha" xlink:type="simple">8C024EF7-902E-53D0-93CD-B5207B330340</object-id><label>Figure 1.</label><caption><p>The <abbrev xmlns:xlink="http://www.w3.org/1999/xlink" xlink:title="Maximum Likelihood" id="ABBRID0EMUAI" xlink:type="simple">ML</abbrev> analysis and Bayesian inference (<abbrev xmlns:xlink="http://www.w3.org/1999/xlink" xlink:title="Bayesian Inference" id="ABBRID0EQUAI" xlink:type="simple">BI</abbrev>) analyses yielded nearly identical tree topologies, with bootstrap support values for <abbrev xmlns:xlink="http://www.w3.org/1999/xlink" xlink:title="Maximum Likelihood" id="ABBRID0EUUAI" xlink:type="simple">ML</abbrev> equal to or greater than 50%, and <abbrev xmlns:xlink="http://www.w3.org/1999/xlink" xlink:title="Bayesian Inference" id="ABBRID0EYUAI" xlink:type="simple">BI</abbrev> analysis values equal to or greater than 0.90 PP are provided at each node. Newly generated sequences are in red, while the ex-type strains are in bold.</p></caption><graphic xmlns:xlink="http://www.w3.org/1999/xlink" xlink:href="mycokeys-117-315-g001.jpg" position="float" orientation="portrait" xlink:type="simple" id="oo_1329766.jpg"><uri content-type="original_file" xlink:type="simple">https://binary.pensoft.net/fig/1329766</uri></graphic></fig><table-wrap id="T3" position="float" orientation="portrait"><label>Table 3.</label><caption><p>Nucleotide comparisons of <italic><tp:taxon-name><tp:taxon-name-part taxon-name-part-type="genus" reg="Camporesiomyces">C.</tp:taxon-name-part><tp:taxon-name-part taxon-name-part-type="species" reg="bhatii">bhatii</tp:taxon-name-part></tp:taxon-name></italic> (<abbrev xmlns:xlink="http://www.w3.org/1999/xlink" xlink:title="Guizhou Medical University Culture Collection" id="ABBRID0E1XBI" xlink:type="simple">GMBCC</abbrev> 1120, ex-type), <italic><tp:taxon-name><tp:taxon-name-part taxon-name-part-type="genus" reg="Camporesiomyces">C.</tp:taxon-name-part><tp:taxon-name-part taxon-name-part-type="species" reg="coffeae">coffeae</tp:taxon-name-part></tp:taxon-name></italic> (<abbrev xmlns:xlink="http://www.w3.org/1999/xlink" xlink:title="Guizhou Medical University Culture Collection" id="ABBRID0EJYBI" xlink:type="simple">GMBCC</abbrev> 1130, ex-type), and <italic><tp:taxon-name><tp:taxon-name-part taxon-name-part-type="genus" reg="Camporesiomyces">C.</tp:taxon-name-part><tp:taxon-name-part taxon-name-part-type="species" reg="puerensis">puerensis</tp:taxon-name-part></tp:taxon-name></italic> (<abbrev xmlns:xlink="http://www.w3.org/1999/xlink" xlink:title="Guizhou Medical University Culture Collection" id="ABBRID0EYYBI" xlink:type="simple">GMBCC</abbrev> 1113, ex-type) based on ITS, LSU, <italic>tef</italic>1-α, and <italic>rpb</italic>2; all of them were compared, excluding gaps.</p></caption><table id="TID0E2VBK" rules="all"><tbody><tr><th rowspan="1" colspan="1">Species</th><th rowspan="1" colspan="1">ITS (%)</th><th rowspan="1" colspan="1">LSU (%)</th><th rowspan="1" colspan="1"><italic>tef</italic>1-α (%)</th><th rowspan="1" colspan="1"><italic>rpb</italic>2 (%)</th></tr><tr><td rowspan="1" colspan="1"><italic><tp:taxon-name><tp:taxon-name-part taxon-name-part-type="genus" reg="Camporesiomyces">C.</tp:taxon-name-part><tp:taxon-name-part taxon-name-part-type="species" reg="puerensis">puerensis</tp:taxon-name-part></tp:taxon-name></italic> vs. <italic><tp:taxon-name><tp:taxon-name-part taxon-name-part-type="genus" reg="Camporesiomyces">C.</tp:taxon-name-part><tp:taxon-name-part taxon-name-part-type="species" reg="coffeae">coffeae</tp:taxon-name-part></tp:taxon-name></italic></td><td rowspan="1" colspan="1">44/628(7.0%)</td><td rowspan="1" colspan="1">15/900(1.67%)</td><td rowspan="1" colspan="1">61/914 (6.65%)</td><td rowspan="1" colspan="1">118/1076 (10.97%)</td></tr><tr><td rowspan="1" colspan="1"><italic><tp:taxon-name><tp:taxon-name-part taxon-name-part-type="genus" reg="Camporesiomyces">C.</tp:taxon-name-part><tp:taxon-name-part taxon-name-part-type="species" reg="puerensis">puerensis</tp:taxon-name-part></tp:taxon-name></italic> vs. <italic><tp:taxon-name><tp:taxon-name-part taxon-name-part-type="genus" reg="Camporesiomyces">C.</tp:taxon-name-part><tp:taxon-name-part taxon-name-part-type="species" reg="bhatii">bhatii</tp:taxon-name-part></tp:taxon-name></italic></td><td rowspan="1" colspan="1">42/484 (8.68%)</td><td rowspan="1" colspan="1">17/895 (1.9%)</td><td rowspan="1" colspan="1">70/924 (7.58%)</td><td rowspan="1" colspan="1">165/1076 (15.76%)</td></tr><tr><td rowspan="1" colspan="1"><italic><tp:taxon-name><tp:taxon-name-part taxon-name-part-type="genus" reg="Camporesiomyces">C.</tp:taxon-name-part><tp:taxon-name-part taxon-name-part-type="species" reg="coffeae">coffeae</tp:taxon-name-part></tp:taxon-name></italic> vs. <italic><tp:taxon-name><tp:taxon-name-part taxon-name-part-type="genus" reg="Camporesiomyces">C.</tp:taxon-name-part><tp:taxon-name-part taxon-name-part-type="species" reg="bhatii">bhatii</tp:taxon-name-part></tp:taxon-name></italic></td><td rowspan="1" colspan="1">37/515 (7.18%)</td><td rowspan="1" colspan="1">12/901 (1.33%)</td><td rowspan="1" colspan="1">76/969 (7.84%)</td><td rowspan="1" colspan="1">172/1070 (16.07%)</td></tr></tbody></table></table-wrap><fig id="F3" position="float" orientation="portrait"><object-id xmlns:xlink="http://www.w3.org/1999/xlink" content-type="doi" xlink:type="simple">10.3897/mycokeys.117.154573.figure3</object-id><object-id xmlns:xlink="http://www.w3.org/1999/xlink" content-type="arpha" xlink:type="simple">8859FBF6-5BEE-51BB-8825-29FE2106A730</object-id><label>Figure 3.</label><caption><p><italic><tp:taxon-name><tp:taxon-name-part taxon-name-part-type="genus" reg="Camporesiomyces">Camporesiomyces</tp:taxon-name-part><tp:taxon-name-part taxon-name-part-type="species" reg="coffeae">coffeae</tp:taxon-name-part></tp:taxon-name></italic> (GMB-W1181, holotype) <bold>a, b</bold> colonies on the natural substrate <bold>c, d</bold> conidiophore and conidiogenous cells <bold>e</bold> conidiogenous cells <bold>f–j</bold> conidia <bold>k</bold> a germinated conidium <bold>l, m</bold> culture on <abbrev xmlns:xlink="http://www.w3.org/1999/xlink" xlink:title="potato dextrose agar" id="ABBRID0E6KBI" xlink:type="simple">PDA</abbrev> from above and reverse. Scale bars: 50 μm (<bold>c</bold>); 20 μm (<bold>d</bold>); 5 μm (<bold>e</bold>); 10 μm (<bold>f</bold>–<bold>k</bold>).</p></caption><graphic xmlns:xlink="http://www.w3.org/1999/xlink" xlink:href="mycokeys-117-315-g003.jpg" position="float" orientation="portrait" xlink:type="simple" id="oo_1329768.jpg"><uri content-type="original_file" xlink:type="simple">https://binary.pensoft.net/fig/1329768</uri></graphic></fig></tp:treatment-sec></tp:taxon-treatment>
